# Supplementary material for: Checkpoint inhibitors: Better outcomes among advanced cutaneous head and neck melanoma patients
Source: PLoS One. 2020 Apr 13;15(4):e0231038. doi: 10.1371/journal.pone.0231038 (PMC7153888; doi:10.1371/journal.pone.0231038)
Supplement: S1 Data — (XLSX) [file pone.0231038.s001.xlsx]

## Sheet: head and neck melanoma
	SITE	clarck	depth	ulcer	N	M	TNM	BRAF		new metastasis under therapy סה"כ
number		1 to 5	mm	(N=0,Y=1)		7th edition	7th edition	0/1	1-CTLA4 ; 2-PD1 ; 3=CTLA4+PD1	0/1	CR=1, PR=2, SD=3, PD=4, unknown=5
1	scalp		3.5	1	2b	0	3C		2	0	CR
2	scalp		7.5	0	3	1b	4		2	0	PR
3	cheek		4			1b	4	1	3	1	PD
4	forehead	4	2	0	3	0	3C		2	0	CR
5	scalp	3	0.78	0	3	1b	4	1	2	0	CR
6	forehead	3	1.2	0	0	1c	4	0	2	0	SD
7	nose		2.4	0	1a	1b	4		2	0	PR
8	face	4	3	0	3	1c	4	1	3	0	PR
9	scalp		7	1	1b	1c	4	0	3	1	PD
10	right zygome רקה ימין		20	1	1a	1c	4	0	3	1	PD
11	cheek			1	3	1b	4	0	1	0	CR
12	scalp		2.5		2	1c	4	1	2	0	CR
13	scalp	5	6	1	3	0	3C	0	2	0	CR
14	neck		2.5	1	0	1b	4	0	3	1	PD
15	scalp	5	11	0	3	1b	4	0	3	1	PD
16	ear	4	1.3	0	3	1b	4	1	3	1	PD
17	scalp			1	3	1a	4	0	3	1	PD
18	nose		4		2b	1b	4		2	0	CR
19	ear	4	7	0	3	0	3C	0	2	0	SD
20	cheek	5	9	0	0	1b	4	0	2	0	PR
21	left zygoma	3	1.94	1	0	1b	4	0	3	0	CR
22	neck	3	0.84		0	1a	4	1	3	1	PD
23	neck		1.98	0	0	1c	4	0	3	1	PD
24	ear	5	1	1	3	1c	4	1	3	0	SD
25	scalp	5	9.5	1	3	1b	4		2	0	CR
26	nasal skin	4	1.15	0	3	1c	4	0	3	1	CR
27	neck		0.45		3	0	3C	1	3	0	PD
28	nose	4	1.3		0	1b	4	0	1	1	CR
29	scalp	5	5.1		3	0	3C		1	0	PR
30				1	2b	1c	4	0	1	1	PD
31	scalp			1	3	1b	4		1	1	PD
32	cheek	4	4.46	1	0	1b	4	0	2	0	SD
33	cheek		0.3		3	0	3C	0	2	1	PD
34	neck	4	4	0	0	1b	4	0	1	0	CR
35					3	1c	4		1	1	PD
36	neck (close to clavicle)	2	0.75	0	2b	1b	4	1	3	0	PR
37	scalp		1.5	0	0	1b	4	0	1	0	PR
38	forehead	4	1.9	0	3	1c	4	0	1	0	PD

## Sheet: - trunk
	SITE	1-CTLA4 ; 2-PD1 ; 3=CTLA4+PD1	Radio - Outcome	LDH dramatic range
			CR=1, PR=2, SD=3, PD=4, unknown=5	normal(240-480)=0. elevated=1
1	back	2	PD
2	chest wall	2	CR
3	scapula	2	CR
4	scapula	3	PD
5	back	3	PD
6	back	2	CR	692
7	back	3	SD
8	back	2	CR	373
9	chest wall	2	CR
10	back	2	PD
11	back	3	PD
12	back	3	PR
13	back	3	PD
14	back	2	PD	590
15	back	3	PD
16	back	3	CR	590
17	back	2	SD
18	back	3	SD
19	back	2	PD
20	back	3	CR
21	abdominal skin	3	PD	312
22	chest wall	3	PD
23	back	2	PD
24	back	3	PD	374
25	chest wall	1	CR
26	back	1	PD	100
27	abdominal skin	1	PD
28	chest wall	1	PD
29	shoulder	1	PD
30	shoulder / upper back	1	CR	500
31	chest wall	1	PD
32	back	1	PD
33	back	1	PD	192
34	chest wall	1	PD	100
35	back	3	PD
36	back	1	PD
37	back	1	PD	100
38	back	2	PD
39	back	2	SD
40	back	1	PD
41	back	1	PD
42	chest wall	1	PD
43	shoulder	2	PD
44	shoulder	3	PD
45	shoulder	3	PD
46	back	3	CR	278
47	chest wall	3	CR	203
48	left scapula	1	PD	460
49	back	2	PD
50	left scapula	3	PD
51	back	2	PD

## Sheet: - limbs
	SITE		Radio - Outcome	LDH dramatic range
		1-CTLA4 ; 2-PD1 ; 3=CTLA4+PD1	CR=1, PR=2, SD=3, PD=4, unknown=5	normal(240-480)=0. elevated=1
1	thigh	2	CR
2	arm	2	PD	423
3	leg	2	PD
4	arm	3	PD
5	leg	3	CR
6	leg	3	PR	425
7	leg	2	CR	504
8	arm	2	CR
9	thigh	3	PD	280
10	thigh	3	PD
11	leg	3	PD
12	arm	3	PD
13	arm	2	PD
14	arm	3	PD	340
15	arm	2	PD	1300
16	arm	3	PD
17	thigh	1	PD
18	arm	1	CR
19	leg	3	PD
20	knee	2	PD	329
21	leg	3	PD	569
22	leg	3	CR	512
23	leg	3	PD	800
24	arm	1	PD
25	knee	1	PD	470
26	leg	2	CR
27	leg		PD	475
28	leg	1	CR	340
29	arm	3	PD
30	thigh	3	CR
31	thigh	3	PD
32	leg	2	CR
33	arm	1	PR
